# Supplementary material for: Protopanaxadiol stimulates glucose consumption by modulating the AMP-activated protein kinase pathway in myotubes, hepatoma cells, and adipocytes
Source: PLoS One. 2025 Jul 29;20(7):e0328486. doi: 10.1371/journal.pone.0328486 (PMC12306732; doi:10.1371/journal.pone.0328486)
Supplement: S2 — (XLSX) [file pone.0328486.s002.xlsx]

## Sheet: Summary
Data Sheet	Figure	Experiment
Sheet1	Fig 1A~E	Cell viability assay in HepG2 cells
Sheet2	Fig 1G~K	Oil Red O staining in HepG2 cells
Sheet3	Fig 1L~F	Glucose consumption assay in HepG2 cells
Sheet4	Fig 2B~H	Protein expression levels of gluconeogenic and glycogenic proteins in HepG2 cells
Sheet5	Fig 3A~D	Cell viability assay in 3T3-L1 cells
Sheet6	Fig 3E~H	Glucose consumption assay in 3T3-L1 cells
Sheet7	Fig 4B~H	Protein expression levels of gluconeogenic and glycogenic proteins in 3T3-L1 cells
Sheet8	Fig 5A~D	Cell viability assay in C2C12 cells
Sheet9	Fig 5E~H	Glucose consumption assay in C2C12 cells
Sheet10	Fig 6B~H	Protein expression levels of gluconeogenic and glycogenic proteins in C2C12 cells

## Sheet: Sheet1
Fig 1A~E
Concentration (μM)	Cell viability (%)
	PPD	Rg1	Rb2	Rg3	Rosiglitazone
0	100	100	100	100	100
6.25	95.8	94.4	96.1	101	101
12.5	99.8	97.9	96.2	101	100
25	97.6	96.8	91.1	96.9	98.3
50	53.7	81.3	53.9	93.8	100
100	27.1	79.1	31.4	76.8	99.6

## Sheet: Sheet2
Fig 1G~K
Concentration (μM)	Oil Red O (%)
	PPD	Rg1	Rb2	Rg3	Rosiglitazone
0	44.54	46.97	46.97	46.97	46.97
Palmitic acid 0.25mM	99.16	100	100	100	100
6.25 +Palmitic acid 0.25mM	80.12	101.4	86.53	101.3	92.25
12.5 +Palmitic acid 0.25mM	62.09	86.92	62.2	86.88	86.79
25 +Palmitic acid 0.25mM	59.72	61.54	62.76	82.22	61.37

## Sheet: Sheet3
Fig 1L~F
Concentration (μM)	Glucose consumption (mmol/L)
	PPD	Rg1	Rb2	Rg3
0	10.79	10.39	10.74	10.4
Palmitic acid 0.25mM	5.921	5.504	5.71	5.61
6.25 +Palmitic acid 0.25mM	7.874	5.389	5.694	5.621
12.5 +Palmitic acid 0.25mM	8.841	7.402	8.72	5.626
25 +Palmitic acid 0.25mM	10.22	9.336	8.692	7.63
Insulin 10nM +Palmitic acid 0.25mM	14.31	14.32	14.37	14.86

## Sheet: Sheet4
Fig 2B~H
Concentration	Fold
	IRS-1 Phoshorylation	Akt Phoshorylation	AMPKα Phoshorylation	GSK-3β Phoshorylation	Glycogen Synthase Phoshorylation	G6Pase	PCK1/PEPC
0	1	1	1	1	1	1	1
Palmitic acid 0.25mM	0.677	0.459	0.505	0.701	2.082	2.891	2.141
PPD 12.5 μM +Palmitic acid 0.25mM	0.922	0.992	0.968	0.678	1.969	2.631	2.068
PPD 25 μM +Palmitic acid 0.25mM	0.911	1.001	1.109	0.933	1.147	1.127	1.299

## Sheet: Sheet5
Fig 3A~D
Concentration (μM)	Cell Viability (%)
	PPD	Re	Rb1	Compound K
0	100	100	100	100
6.25	103	103	96.9	94.2
12.5	100	97.8	98.1	94.4
25	101	98.1	99.9	93.7
50	70.1	81.2	93.6	90.4
100	71.5	73.7	89.6	83.5

## Sheet: Sheet6
Fig 3E~H
Concentration (μM)	Glucose consumption (mmol/L)
	PPD	Re	Rb1	Compound K
0	10.73	10.5	10.41	10.52
Palmitic acid 0.25mM	5.778	5.243	5.533	5.521
6.25 +Palmitic acid 0.25mM	7.033	5.093	5.433	7.519
12.5 +Palmitic acid 0.25mM	7.878	4.987	6.447	7.536
25 +Palmitic acid 0.25mM	9.82	7.012	7.5	8.46
Insulin 10nM +Palmitic acid 0.25mM	13.73	13.48	13.43	13.53

## Sheet: Sheet7
Fig 4B~H
Concentration	Fold
	IRS-1 Phoshorylation	Akt Phoshorylation	AMPKα Phoshorylation	GSK-3β Phoshorylation	Glycogen Synthase Phoshorylation	G6Pase	PCK1/PEPC
0	1	1	1	1	1	1	1
Palmitic acid 0.25mM	0.261	0.348	0.387	0.251	3.257	3.244	2.674
PPD 12.5 μM +Palmitic acid 0.25mM	0.191	0.377	0.371	0.254	3.339	3.372	2.655
PPD 25 μM +Palmitic acid 0.25mM	0.251	0.341	0.363	0.243	3.401	3.387	2.677

## Sheet: Sheet8
Fig 5A~D
Concentration (μM)	Cell Viability (%)
	PPD	Rg3	Rc	Rh2
0	100	100	100	100
6.25	104	102	90	101
12.5	96	99.8	88.2	96.1
25	94.1	99.1	88	96.3
50	72.7	73.9	80.8	85.7
100	57	56.7	52.3	78.8

## Sheet: Sheet9
Fig 5E~H
Concentration (μM)	Glucose consumption (mmol/L)
	PPD	Rg3	Rc	Rh2
0	10.19	10.51	10.51	10.44
Palmitic acid 0.25mM	5.611	5.432	5.533	5.457
6.25 +Palmitic acid 0.25mM	6.596	6.512	12.17	5.482
12.5 +Palmitic acid 0.25mM	8.616	6.454	11.94	7.23
25 +Palmitic acid 0.25mM	11.607	8.667	13.49	8.335
Insulin 10nM +Palmitic acid 0.25mM	15.22	14.49	14.49	14.56

[truncated: 1 more sheets: Sheet10]
